# Supplementary material for: Polymorphisms in the multidrug-resistance 1 gene related to glucocorticoid response in rheumatoid arthritis treatment
Source: Rheumatol Int. 2017 Jan 28;37(4):531–6. doi: 10.1007/s00296-017-3653-1 (PMC5357283; doi:10.1007/s00296-017-3653-1)
Supplement: Supplementary file 1 — Concomitant treatments among responders and non-responders to GC therapy (XLSX 9 KB) [file 296_2017_3653_MOESM1_ESM.xlsx]

## Sheet: Blad1
Concomitant treatments among responders and non-responders to GC therapy. P-values were calculated by a Fisher exact test.
	Non-response (n=25)	Good response (n=15)	p-value
Biological, n (%)	4 (16.0)	2 (13.3)	1
MTX use, n (%)	13 (52.0)	8 (53.3)	1
LEF use, n (%)	3 (12.0)	0 (0.0)	0.28
AZA use, n (%)	1 (4.0)	0 (0.0)	1
SSZ use, n (%)	1 (4.0)	1 (6.7)	1
HCQ use, n (%)	2 (8.0)	3 (20.0)	0.345
Abbreviations: AZA: azathioprine, HCQ: hydroxychloroquine, LEF: leflunomide, MTX: methotrexate, SSZ: sulfasalazine.
