# Supplementary material for: Polymorphisms in the multidrug-resistance 1 gene related to glucocorticoid response in rheumatoid arthritis treatment
Source: Rheumatol Int. 2017 Jan 28;37(4):531–6. doi: 10.1007/s00296-017-3653-1 (PMC5357283; doi:10.1007/s00296-017-3653-1)
Supplement: Supplementary file 2 — Original data supporting the findings of this research. Within this data file, per patient, the treatment, clinical response, genotyping, and functionality of P-gp can be found (XLSX 16 KB) [file 296_2017_3653_MOESM2_ESM.xlsx]

## Sheet: Data MDR1 and GC response
Polymorphisms in the Multidrug-Resistance 1 Gene Related to Glucocorticoid Response in Rheumatoid Arthritis Treatment. Cuppen BV et al. Rheumatology & Clinical Immunology, UMC Utrecht. B.V.J.cuppen@umcutrecht.nl
PatientID	Treatment (0=iv methylprednisolone, 1=oral prednisone/prednisolone)	Response_to_treatment_(G=good,M=moderate,N=non)	Response_to_treatment_(EULAR Non+Mod_vs_Good)	C1236T_1	C1236T_2	C3435T_1	C3435T_2	G2677AT_1	G2677AT_2	C1236TCarriage	G2677ATCarriage	C3435TCarriage	Wildtype_vs_mutant_allele_carrier	Survival_over40%_and_baseline_samples	CellSurvival_quality(%)	Efflux_CCR6Neg_CD4PosTcells	Efflux_CCR6PosCD4PosTcells	Efflux_NKcells	Efflux_Tcells	Efflux_Bcells
A001BBB	0	G	1	T	C	T	C	G	T	1	1	1	1		40.15	8.78	35.4	58.8	20.6	72.2
A002AAC	0	G	1	T	C	T	C	G	T	1	1	1	1	1	56.9	6.3	24.1	58.4	22.8	57.3
A003AAD	0	G	1	T	C	T	C	G	T	1	1	1	1		7.845
A004AAE	0	G	1	T	C	T	T	G	T	1	1	1	1	1	64.9	11.4	22.5	69.5	11.9	58
A005AAF	0	G	1	T	T	T	T	T	T	1	1	1	1		63.3	10.4	12.4	54.8	12.4	68.9
A006AAG	0	M	0	C	C	T	T	G	G	0	0	1	1	1	64.25	12.9	21.1	55.6	31.9	35.5
A007AAH	0	M	0	C	C	T	C	G	G	0	0	1	1	1	53.3	2.44	10.6	68.8	9.2	18.6
A008AAI	0	N	0	C	C	C	C	G	G	0	0	0	0	1	54.75	3.08	14.6	58.1	6.6	50
A009AAJ	0	G	1	T	C	T	C	G	T	1	1	1	1		4.6
A010AAK	0	N	0	T	C	T	C	G	T	1	1	1	1	1	81.6	1.32	10.8	84.8	5.54	66.7
A011AAL	0	M	0	C	C	C	C	G	G	0	0	0	0	1	50.1	15.3	24	68	34.7	53.6
A012AAM	0	M	0	T	C	T	C	G	T	1	1	1	1	1	50.65	7.69	23.7		20.3	43.5
A014AAO	0	M	0	T	C	T	C	G	T	1	1	1	1	1	42.4	17.5	31.9	69.9	13.1	14.8
A015AAP	0	M	0	T	C	T	C	G	T	1	1	1	1	1	40.05	5.79	20.7	61.2	23	33.9
A017AAR	0	M	0	C	C	C	C	G	G	0	0	0	0	1	74.15	12.9	43.1	84.9	41.4	49
A018AAS	0	M	0	T	C	T	C	G	G	1	0	1	1	1	64.65	0.59	1.46	28.5	1.5	10.2
A019AAT	0	M	0	T	C	T	T	G	T	1	1	1	1	1	75.9	6.83	15	89.7	17.4	28.7
A020AAU	0	N	0	T	C	T	T	G	T	1	1	1	1	1	48.45	9.38	29.6	77.5	33.1	20.2
B001AAA	1	N	0	C	C	T	C	G	G	0	0	1	1		27.8	10.7	26.6		19.7
B002BBC	1	G	1	T	C	T	C	G	T	1	1	1	1		3.125
B003BBD	1	N	0	T	T	T	C	T	T	1	1	1	1		22.65
B004BBE	1	G	1	T	C	T	T	G	T	1	1	1	1		22.3	7.3	27.5		7.58	42.5
B005BBF	1	N	0	C	C	C	C	G	G	0	0	0	0	1	48.7	13.6	27.8	55.3	26.2	56.9
B006BBG	1	G	1	T	T	T	T	T	T	1	1	1	1	1	49.2	19.1	41.6	44.7	24.7	31.4
B007BBH	1	G	1	C	C	C	C	G	T	0	1	0	1		35.95	17.6	41.9	68.2	36.6	67.3
B008BBI	1	G	1	C	C	C	C	G	A	0	1	0	1		27.4	3.95	20	46.3	22.5	55.1
B009BBJ	1	M	0	T	C	T	C	G	T	1	1	1	1		4.24
B010BBK	1	M	0	T	C	T	C	G	G	1	0	1	1		32.55	17.2	31.8	55.3	36.2	47
B011BBL	1	G	1	C	C	T	T	G	G	0	0	1	1		33.05	3.24	19.5	50.7	7.98	60.3
B012BBM	1	G	1	T	C	T	C	G	T	1	1	1	1	1	57.25	9.82	44		38	70.9
B013BBN	1	M	0	T	C	T	C	G	T	1	1	1	1	1	68.2	10.7	45	64.3	27	63.4
B014BBO	1	G	1	T	C	T	C	G	T	1	1	1	1		37.4	7.35	25.1		16.1	63.5
B015BBP	1	M	0	T	C	T	T	G	T	1	1	1	1	1	63.3	5.67	12.5	54.8	9.95	53.6
B016BBQ	1	G	1	C	C	C	C	G	G	0	0	0	0	1	59.4	10.6	34	72	31.2	58.2
B017BBR	1	N	0	T	C	T	C	G	T	1	1	1	1		31.25	9.46	36.9		22.5	27.7
B018BBS	1	N	0	C	C	C	C	G	G	0	0	0	0		36.9	6.29	21.5		23.9	53.5
B019BBT	1	M	0	C	C	C	C	G	G	0	0	0	0		37.85	6.29	26.7		20	33.6
B020BBU	1	M	0	C	C	C	C	G	G	0	0	0	0		6.91
B021BBV	1	M	0	T	C	T	C	A	T	1	1	1	1		9.785
B022BBW	1	N	0	T	C	T	T	G	T	1	1	1	1		6.935
